# Supplementary material for: During HCV DAA Therapy Plasma Mip1B, IP10, and miRNA Profile Are Distinctly Associated with Subsequent Diagnosis of Hepatocellular Carcinoma: A Pilot Study
Source: Biology (Basel). 2022 Aug 25;11(9):1262. doi: 10.3390/biology11091262 (PMC9495750; doi:10.3390/biology11091262)
Supplement: Supplementary file 1 [file biology-11-01262-s001.zip]

Archive with 1 entries (1 files):
- biology-1803286-supplementary.pdf
